# Supplementary material for: Comparison of Integrase Strand Transfer Inhibitors (INSTIs) and Protease-Boosted Inhibitors (PIs) on the Reduction in Chronic Immune Activation in a Virally Suppressed, Mainly Male Population Living with HIV (PLWH)
Source: Medicina (Kaunas). 2024 Feb 15;60(2):331. doi: 10.3390/medicina60020331 (PMC10890512; doi:10.3390/medicina60020331)
Supplement: Supplementary file 1 [file medicina-60-00331-s001.zip]

Archive with 1 entries (1 files):
- medicina-2816666-supplementary.pdf
